# Supplementary material for: Bacterial wilt pathogen induced spatial shifts of root-associated microbiome and metabolome of potatoes
Source: Front Plant Sci. 2025 May 16;16:1577123. doi: 10.3389/fpls.2025.1577123 (PMC12122530; doi:10.3389/fpls.2025.1577123)
Supplement: Supplementary Table 1 — Summary of sequencing data quality and processing metrics, which presents sequencing data quality assessment across different root-associated niches (surrounding soil, rhizosphere, and endosphere) in healthy (CK) and diseased (RS) potato plants. [file Table1.xlsx]

## Sheet: Sheet1
TableS1. Summary of sequencing data quality and processing metrics.
	Surrounding Soil							Rhizosphere Soil							Endophytic Microorganism
Bacteria	Sample ID	Raw CCS	Clean CCS	Denoised CCS	Non-chimeric CCS	ASV	ASV CCS	Sample ID	Raw CCS	Clean CCS	Denoised CCS	Non-chimeric CCS	ASV	ASV CCS	Sample ID	Raw Reads	Clean Reads	Denoised Reads	Merged Reads	Non-chimeric Reads	ASV	ASV Reads
	CK-B-1	13219	13200	12934	12543	928	4126	CK-R-1	12874	12866	12533	11959	843	5884	CK-E-1	479732	443327	441325	434571	392476	5418	392198
	CK-B-2	12927	12920	12614	12351	864	4402	CK-R-2	13805	13799	13463	12932	911	5853	CK-E-2	352308	324608	323328	321542	297498	4685	297397
	CK-B-3	13625	13622	12673	11869	220	10633	CK-R-3	10363	10356	9949	9655	474	5851	CK-E-3	416454	386131	384937	382798	353814	4887	353740
	CK-B-4	14254	14244	13945	13609	963	4215	CK-R-4	14876	14875	14484	13682	1339	9256	CK-E-4	343695	316363	315202	313414	289954	4636	289878
	CK-B-5	13895	13827	13565	13266	991	4294	CK-R-5	12848	12842	12483	12166	989	4439	CK-E-5	388707	363819	362453	360599	334075	4768	333999
	CK-B-6	12274	12270	12034	11770	915	3800	CK-R-6	10518	10515	10273	10216	946	5931	CK-E-6	313804	289787	288787	286847	265671	4604	265591
	RS-B-1	12839	12828	12478	12292	1004	6788	RS-R-1	14893	14890	14182	13485	573	8328	RS-E-1	480619	446678	446222	444233	435049	2012	434752
	RS-B-2	13731	13730	13275	12952	766	5047	RS-R-2	8779	8779	8395	8222	402	4553	RS-E-2	480403	448384	447544	445593	436314	2003	436035
	RS-B-3	13961	13953	13460	13126	917	6714	RS-R-3	12590	12584	12141	11854	660	6127	RS-E-3	480367	446116	445046	443082	434069	1926	433720
	RS-B-4	13741	13732	13317	13000	718	4960	RS-R-4	13009	13003	12465	12067	697	6430	RS-E-4	479995	447307	446883	445118	436751	1834	436427
	RS-B-5	14092	14087	13639	13270	789	5392	RS-R-5	14030	14025	13602	11472	645	8510	RS-E-5	480745	445017	444223	442271	433987	1872	433653
	RS-B-6	12522	12497	12134	11816	673	4456	RS-R-6	12344	12339	11946	11745	785	7260	RS-E-6	479313	444719	444131	442303	434583	1754	434272
Fungal	CK-B-1	9783	9782	9646	7935	382	6670	CK-R-1	12267	12267	12046	10033	445	8758	CK-E-1	480193	87381	87166	85907	82611	704	82580
	CK-B-2	14196	14196	13921	10816	502	9486	CK-R-2	11681	11670	11500	9554	471	8282	CK-E-2	479676	83782	83621	82616	79727	695	79700
	CK-B-3	12531	12531	12297	9413	395	8437	CK-R-3	9924	9914	9761	8311	402	7242	CK-E-3	479925	83455	83239	82240	79419	697	79397
	CK-B-4	12565	12564	12369	9665	414	8579	CK-R-4	10626	10626	10450	8851	390	7846	CK-E-4	479920	83785	83644	82655	79854	721	79836
	CK-B-5	9403	9403	9259	7629	380	6508	CK-R-5	10618	10618	10466	8859	380	7855	CK-E-5	479964	83850	83722	82692	80284	692	80262
	CK-B-6	12537	12533	12316	9454	439	8414	CK-R-6	10219	10219	10023	8439	372	7454	CK-E-6	480176	83880	83707	82812	79986	697	79962
	RS-B-1	12574	12572	12416	9967	408	9025	RS-R-1	12359	12358	12303	10102	255	9628	RS-E-1	400023	82693	82541	81161	79608	1003	79590
	RS-B-2	13777	13777	13624	10895	468	9767	RS-R-2	12228	12228	12180	10120	269	9470	RS-E-2	409707	84251	84096	82855	81518	1003	81497
	RS-B-3	14032	14032	13863	11431	539	10081	RS-R-3	12069	12068	12020	10180	385	9299	RS-E-3	469289	98753	98485	96718	95046	1034	95023
	RS-B-4	13775	13775	13683	11034	491	9764	RS-R-4	13594	13594	13478	11346	350	10474	RS-E-4	474906	96600	96309	94540	92499	1029	92470
	RS-B-5	14286	14286	14110	11317	446	10154	RS-R-5	12256	12256	12216	10198	278	9615	RS-E-5	420163	86714	86528	85241	83486	1002	83461
	RS-B-6	13236	13236	13123	10570	435	9443	RS-R-6	13718	13718	13668	11723	341	10822	RS-E-6	456022	92942	92812	91194	88999	1021	88976
