# Supplementary material for: Bacterial wilt pathogen induced spatial shifts of root-associated microbiome and metabolome of potatoes
Source: Front Plant Sci. 2025 May 16;16:1577123. doi: 10.3389/fpls.2025.1577123 (PMC12122530; doi:10.3389/fpls.2025.1577123)
Supplement: Supplementary Table 2 — Species count at different taxonomic levels in root-associated niches. The species count is provided at multiple taxonomic levels, including kingdom, phylum, class, order, family, genus, and species. [file Table2.xlsx]

## Sheet: Sheet1
TableS2. Species count at different taxonomic levels in root-associated niches.
	Surrounding Soil								Rhizosphere Soil								Endophytic Microorganism
Bacteria	Sample ID	Kingdom	Phylum	Class	Order	Family	Genus	Species	Sample ID	Kingdom	Phylum	Class	Order	Family	Genus	Species	Sample ID	Kingdom	Phylum	Class	Order	Family	Genus	Species
	CK-B-1	1	20	38	84	143	259	454	CK-R-1	1	18	35	79	126	247	458	CK-E-1	2	34	81	219	430	987	2124
	CK-B-2	2	16	33	80	129	241	421	CK-R-2	1	24	43	98	147	275	502	CK-E-2	2	33	80	216	424	958	1966
	CK-B-3	1	9	14	35	60	84	119	CK-R-3	2	17	28	58	91	171	310	CK-E-3	2	35	82	219	427	962	1962
	CK-B-4	2	19	37	84	141	253	457	CK-R-4	2	23	48	104	167	283	426	CK-E-4	2	33	78	211	419	947	1931
	CK-B-5	1	17	32	82	133	256	448	CK-R-5	2	23	43	98	163	283	470	CK-E-5	2	32	80	215	418	953	1973
	CK-B-6	2	22	37	87	137	248	439	CK-R-6	2	30	57	123	192	307	436	CK-E-6	2	35	83	217	428	953	1958
	RS-B-1	2	24	47	102	151	223	308	RS-R-1	1	19	32	63	101	190	335	RS-E-1	2	29	63	161	311	607	1133
	RS-B-2	1	20	37	81	127	215	348	RS-R-2	1	17	27	60	96	174	282	RS-E-2	2	29	65	163	310	611	1148
	RS-B-3	1	21	41	101	159	270	408	RS-R-3	1	18	29	58	102	212	393	RS-E-3	1	29	62	164	305	587	1091
	RS-B-4	1	17	34	75	116	206	325	RS-R-4	1	19	32	71	117	225	405	RS-E-4	2	29	64	165	302	583	1051
	RS-B-5	1	21	38	84	132	222	368	RS-R-5	1	16	26	61	92	179	344	RS-E-5	2	30	63	165	309	603	1072
	RS-B-6	1	18	34	77	121	216	339	RS-R-6	2	28	50	113	160	246	380	RS-E-6	2	28	61	160	299	580	1033
Fungal	CK-B-1	1	8	26	59	104	154	194	CK-R-1	1	10	30	63	112	165	238	CK-E-1	1	11	36	67	137	225	292
	CK-B-2	1	9	28	65	115	175	236	CK-R-2	1	8	28	62	113	170	242	CK-E-2	1	11	34	67	137	226	296
	CK-B-3	1	7	23	54	90	141	190	CK-R-3	1	9	25	60	110	166	223	CK-E-3	1	11	34	66	135	224	294
	CK-B-4	1	8	24	54	100	152	200	CK-R-4	1	8	26	55	100	149	212	CK-E-4	1	11	35	66	135	222	292
	CK-B-5	1	8	24	52	98	158	191	CK-R-5	1	9	25	58	96	146	210	CK-E-5	1	11	34	66	136	227	303
	CK-B-6	1	8	23	58	112	165	227	CK-R-6	1	9	22	53	92	139	194	CK-E-6	1	10	33	66	135	220	294
	RS-B-1	1	8	24	56	107	165	228	RS-R-1	1	7	22	47	83	120	170	RS-E-1	1	12	43	93	197	383	570
	RS-B-2	1	8	27	60	111	174	244	RS-R-2	1	8	21	49	93	130	183	RS-E-2	1	11	39	83	169	300	424
	RS-B-3	1	8	26	61	125	194	273	RS-R-3	1	8	27	59	109	153	219	RS-E-3	1	11	39	81	164	296	420
	RS-B-4	1	8	27	61	118	194	259	RS-R-4	1	7	25	55	102	143	198	RS-E-4	1	11	39	82	164	298	421
	RS-B-5	1	8	26	58	116	182	245	RS-R-5	1	8	21	49	88	129	176	RS-E-5	1	11	39	82	166	298	417
	RS-B-6	1	9	27	56	109	175	234	RS-R-6	1	8	25	53	100	136	189	RS-E-6	1	11	39	82	166	299	421
