# Supplementary material for: Bacterial wilt pathogen induced spatial shifts of root-associated microbiome and metabolome of potatoes
Source: Front Plant Sci. 2025 May 16;16:1577123. doi: 10.3389/fpls.2025.1577123 (PMC12122530; doi:10.3389/fpls.2025.1577123)
Supplement: Supplementary Table 3 — Alpha diversity metrics of root-associated bacterial and fungal communities, including ASV/OUT count, ACE, Chao1, Simpson, Shannon, PD_whole_tree, and coverage, for bacterial and fungal communities across different root-associated niches (surrounding soil, rhizosphere, and endosphere) in healthy (CK) and diseased (RS) potato plants. [file Table3.xlsx]

## Sheet: Sheet1
TableS3. Alpha diversity metrics of root-associated bacterial and fungal communities.
	Sample ID	ASV/OUT Number	ACE	Chao1	Simpson	Shannon	PD_whole_tree	Coverage
Bacteria-Surrounding	CK-B-1	928	1092.56	1203.44	0.9971	9.2079	44.4816	0.9394
	CK-B-2	864	999.194	1063.09	0.9876	8.5603	45.0499	0.95
	CK-B-3	220	232.482	256.25	0.8171	3.6868	17.9627	0.9972
	CK-B-4	963	1089.79	1146.65	0.9977	9.3487	45.6504	0.9469
	CK-B-5	991	1123.41	1234.32	0.9979	9.4351	47.2301	0.9453
	CK-B-6	915	1044.9	1107.94	0.9978	9.3514	45.0989	0.9418
	RS-B-1	1004	1085.6	1199.76	0.9905	8.9147	56.7652	0.9745
	RS-B-2	766	912.904	1013.53	0.8314	6.2774	38.5779	0.9558
	RS-B-3	917	1128.06	1243.55	0.8547	6.0084	51.2803	0.9564
	RS-B-4	718	837.714	868.882	0.7966	5.9186	36.8748	0.9617
	RS-B-5	789	911.065	980.617	0.8224	6.2491	38.6691	0.9624
	RS-B-6	673	815.809	868.267	0.7947	5.8384	40.1911	0.9544
Bacteria-Rhizosphere	CK-R-1	843	996.736	1271.47	0.9851	8.2216	41.4305	0.9607
	CK-R-2	911	1035.79	1118	0.994	8.7679	46.915	0.9646
	CK-R-3	474	557.486	651.073	0.8688	5.7975	29.229	0.9793
	CK-R-4	1339	1402.22	1471.67	0.9929	9.3537	52.2881	0.9817
	CK-R-5	989	1180.52	1326.75	0.9974	9.3025	51.1905	0.9374
	CK-R-6	946	1033.96	1206.2	0.9956	8.9939	60.1591	0.9691
	RS-R-1	573	673.028	742.03	0.9084	5.6122	30.3668	0.9819
	RS-R-2	402	509.192	642.167	0.8196	4.6915	28.7906	0.971
	RS-R-3	660	757.303	819	0.74	5.2637	33.6671	0.9739
	RS-R-4	697	789.572	841.9	0.6896	4.9547	35.3566	0.9748
	RS-R-5	645	790.955	969.623	0.9801	7.1919	31.3747	0.9781
	RS-R-6	785	852.446	948.125	0.8732	6.5751	51.9906	0.98
Bacteria-Endosphere	CK-E-1	5418	5425.95	5418.73	0.9969	10.599	40.9719	0.9999
	CK-E-2	4685	4691.69	4688	0.996	10.2832	40.9298	0.9999
	CK-E-3	4887	4890.5	4887.58	0.9959	10.2985	40.9408	1
	CK-E-4	4636	4643.47	4639.3	0.9959	10.279	40.9178	0.9999
	CK-E-5	4768	4772.23	4769.29	0.9958	10.2725	40.8494	0.9999
	CK-E-6	4604	4610.27	4606.2	0.9959	10.2545	40.9701	0.9999
	RS-E-1	2012	2038.91	2019.98	0.1438	1.0475	20.5361	0.9998
	RS-E-2	2003	2024.57	2007.66	0.1345	0.9871	19.5342	0.9999
	RS-E-3	1926	1955.28	1935.47	0.1354	0.9856	20.1746	0.9998
	RS-E-4	1834	1862.42	1842.68	0.1271	0.9233	19.6162	0.9998
	RS-E-5	1872	1908.69	1884.56	0.134	0.9685	20.2155	0.9998
	RS-E-6	1754	1782.36	1762.9	0.1166	0.8506	20.0683	0.9998
Fungal-Surrounding	CK-B-1	382	409.665	441	0.9634	6.3162	59.0737	0.9912
	CK-B-2	502	532.608	584.452	0.9632	6.4648	68.5791	0.9924
	CK-B-3	395	425.511	458.033	0.9577	6.1382	54.7769	0.9927
	CK-B-4	414	440.255	475	0.957	6.099	59.6779	0.9929
	CK-B-5	380	413.175	453.966	0.962	6.2471	58.7666	0.9899
	CK-B-6	439	483.978	524.263	0.9611	6.293	62.9632	0.9904
	RS-B-1	408	452.19	501.844	0.9353	5.7959	60.606	0.9914
	RS-B-2	468	498.137	527.757	0.9393	6.0084	67.7422	0.9931
	RS-B-3	539	565.437	577.038	0.9501	6.3876	70.0305	0.9937
	RS-B-4	491	516.865	544.625	0.9448	6.1537	68.0854	0.9932
	RS-B-5	446	478.581	493.043	0.9358	5.85	64.5997	0.9934
	RS-B-6	435	468.89	491.95	0.9385	5.9101	64.7842	0.9928
Fungal-Rhizosphere	CK-R-1	445	470.884	500.618	0.9528	6.2466	68.7071	0.9929
	CK-R-2	471	500.273	519.875	0.9482	6.2526	73.2295	0.9917
	CK-R-3	402	428.264	445.171	0.9502	6.1743	62.4697	0.9917
	CK-R-4	390	416.806	431.325	0.9441	6.0068	62.1758	0.9926
	CK-R-5	380	400.68	421.129	0.9495	6.0965	58.7358	0.9935
	CK-R-6	372	394.595	417.933	0.9486	6.0567	59.8694	0.9929
	RS-R-1	255	298.999	324.517	0.7447	3.4021	41.7246	0.9934
	RS-R-2	269	311.592	347.964	0.7662	3.6172	43.1344	0.9929
	RS-R-3	385	438.923	474.385	0.8106	4.3713	56.487	0.991
	RS-R-4	350	394.251	432.125	0.7839	4.026	54.667	0.993
	RS-R-5	278	325.688	369.286	0.7498	3.4813	43.8882	0.9925
	RS-R-6	341	368.791	377.429	0.8576	4.7874	49.4245	0.9953
Fungal-Endosphere	CK-E-1	704	709.374	709.231	0.9781	6.9978	120.502	0.9998
	CK-E-2	695	698.709	698	0.9772	6.9606	114.519	0.9998
	CK-E-3	697	700.335	699.75	0.9771	6.9386	113.402	0.9998
	CK-E-4	721	723.94	722.323	0.9788	7.0479	119.357	0.9999
	CK-E-5	692	695.91	695.792	0.9783	6.997	113.117	0.9998
	CK-E-6	697	698.585	697.913	0.977	6.9482	114.591	0.9999
	RS-E-1	1003	1006.96	1007	0.9775	7.6698	148.691	0.9998
	RS-E-2	1003	1004.6	1003.66	0.9776	7.6446	146.739	0.9999
	RS-E-3	1034	1038.57	1038.29	0.976	7.6592	146.155	0.9998
	RS-E-4	1029	1032.06	1031.87	0.9761	7.6546	150.319	0.9999
	RS-E-5	1002	1005.48	1007.25	0.9766	7.6495	145.86	0.9998
	RS-E-6	1021	1023.7	1022.83	0.9749	7.6023	150.641	0.9999
