# Supplementary material for: Bacterial wilt pathogen induced spatial shifts of root-associated microbiome and metabolome of potatoes
Source: Front Plant Sci. 2025 May 16;16:1577123. doi: 10.3389/fpls.2025.1577123 (PMC12122530; doi:10.3389/fpls.2025.1577123)
Supplement: Supplementary Table 4 — Topological characteristics of bacterial co-occurrence networks across root-associated niches. [file Table4.xlsx]

## Sheet: Sheet1
TableS4. Topological Characteristics of Bacterial Co-occurrence Networks Across Root-Associated Niches.
	Root-surrounding soil	Rhizosphere	Epiphytic region	endosphere
nodes_num	16	20	20	20
edges_num	58	54	53	100
average_degree	7.25	5.4	5.3	10
nodes_connectivity	1	0	1	6
edges_connectivity	1	0	1	6
average_path_length	1.85833	1.48947	2.41579	1.18182
graph_diameter	15.1858	4.55556	14.4906	4.38
graph_density	0.483333	0.284211	0.278947	0.526316
clustering_coefficient	0.798283	0.663636	0.585366	0.884615
betweenness_centralization	0.19873	0.0209295	0.213317	0.0695591
degree_centralization	0.316667	0.189474	0.194737	0.263158
modularity	0.09022	0.431413	0.263795	0.1518
